# Supplementary material for: FOXA2 rewires AP-1 for transcriptional reprogramming and lineage plasticity in prostate cancer
Source: Nat Commun. 2024 Jun 8;15:4914. doi: 10.1038/s41467-024-49234-9 (PMC11162502; doi:10.1038/s41467-024-49234-9)
Supplement: Supplementary file 4 — Source Data [file 41467_2024_49234_MOESM4_ESM.xlsx]

## Sheet: Fig.1
Fig.1b
	LNCaP		201.1					201.2
FOXA1	146	117.1	256	303	375.73	243	251	24.7	32.45	61.43
FOXA2	4.32	2.12	3.66	9.53	8.44	2.54	2.96	739	528.13	416.36

## Sheet: Fig.3
Fig.3e
ChIP-FOXA2 (PC3)	PC3_DMSO			PC3_ORY10um_4h			IgG
CEP55	0.184402	0.177628	0.1888	0.10402	0.0789963	0.102659	0.00373916	0.00694374	0.00635861
INCENP	0.0623671	0.0541433	0.0554345	0.0348893	0.0346964	0.0233883	0.00340278	0.00558947	0.00565181
CDK1	0.0431926	0.0527359	0.0507281	0.0154841	0.0231945	0.0177865	0.00576257	0.00800395	0.00928378
CCBE1	0.044046	0.059948	0.0413932	0.023896	0.022548	0.0264449	0.000343	0.002631	0.000302616
NDC80	0.0899912	0.0826941	0.0847835	0.0365985	0.0313569	0.0341239	0.00213867	0.00309023	0.00177487
ERCC6L	0.0998515	0.0996441	0.127002	0.0437652	0.0352295	0.0362702	0.00011421	0.00084423	0.00226689
TP63	0.0750465	0.0565993	0.0687226	0.0291356	0.0291558	0.0256647	0.0014832	0.00314642	0.00246692
WNT7A	0.0553577	0.0529556	0.0568746	0.0206879	0.0226072	0.0224044	0.00521516	0.00316392	0.00631469
Fig.3g
ChIP-FOXA2(PC-3)	siNC			siLSD1
CEP55	0.246716	0.291114	0.276311	0.0996081	0.0699987	0.0726173
NDC80	0.0525328	0.0576942	0.0600159	0.0268134	0.0347202	0.0236111
CDK1	0.0336787	0.0223761	0.0244698	0.0132207	0.0151233	0.013252
Fig.3h
ChIP-H3K4me2 (PC-3)	siNC			siLSD1
CEP55	1.20609	1.15489	1.39	1.54958	1.49169	1.64577
NDC80	0.503824	0.428801	0.757122	1.17778	1.09719	1.27873
CDK1	0.514757	0.598591	0.549737	1.30302	1.39658	1.40062
Fig.3m
FOXA2WT_ChIP-FLAG	VEH				ORY-1001
CEP55	5.33191	5.88989	5.52378		3.68316	2.02176	3.56647
NDC80	3.42347	2.66753	3.05798		1.89713	2.26345	2.41138
CDK1	3.05553	3.54016	3.60961		1.58071	1.79665	1.24809
FOXA2K265R_ChIP-FLAG	VEH				ORY-1001
CEP55	2.60265	2.62179	2.69144		4.38433	4.82982	4.7893
NDC80	1.51488	1.56486	1.92392		2.54623	2.94211	2.59783
CDK1	1.53468	1.78763	1.58138		3.23047	2.94865	3.7507
Fig.3n
FOXA2WT_ChIP-FOXA2	siNC			siLSD1
CEP55	0.246716	0.291114	0.276311	0.0996081	0.0699987	0.0726173
NDC80	0.0525328	0.0576942	0.0600159	0.0268134	0.0347202	0.0236111
CDK1	0.0336787	0.0223761	0.0244698	0.0132207	0.0151233	0.013252
FOXA2K265R_ChIP_FOXA2	siNC			siLSD1
CEP55	0.0813852	0.0572572	0.104572	0.1711	0.167084	0.156158
NDC80	0.0486409	0.0320223	0.0433392	0.0624753	0.0496171	0.0474218
CDK1	0.0364524	0.042648	0.029796	0.0282969	0.0438796	0.0433979

## Sheet: Fig.4
Fig.4d
	PC3_DMSO			PC3_ORY1001
CEP55	1.00833	0.96549	1.02618	0.695815	0.766124	0.689341
INCENP	0.942707	0.940097	1.1172	0.786153	0.758322	0.749958
CDK1	1.00034	0.923056	1.07661	0.773509	0.77781	0.716724
NDC80	1.0447	0.982773	0.97253	0.426442	0.365368	0.397609
TP63	0.923979	0.958438	1.11758	0.733684	0.668439	0.713054
CCEB1	1.09499	0.926426	0.978588	0.768233	0.759665	0.755695
PTHLH	1.03682	0.98898	0.9742	0.705196	0.76869	0.811809
Fig.4e
	siNC			siLSD1
INCENP	0.947475	0.933021	1.1195	0.518667	0.679555	0.677135
CDK1	1.09698	0.881323	1.02169	0.589185	0.742314	0.620785
CCEP55	1.07501	0.87809	1.0469	0.6096	0.6134	0.607658
NDC80	0.979656	0.940139	1.08021	0.655213	0.720978	0.698733
ERCC6L	0.986867	0.893237	1.1199	0.615327	0.563341	0.62159
PTHLH	0.847925	1.0371	1.11497	0.505548	0.57824	0.566966
NOTCH1	1.24629	0.819252	0.934455	0.689161	0.595635	0.682397
FOSL1	1.02784	1.10467	0.867489	0.632741	0.665719	0.644405
Fig.4g
	G1			S			G2
siNC	62.35	61.4	61.1	9.24	9.87	10.21	27.87	27.86	27.87
siFOXA2	81.82	82.69	78.03	3.49	3.35	3.31	14.39	13.73	18.34
Fig.4h
	siNC	siFOXA2
	664	247
	649	230
	663	236
Fig.4i
	siNC	siFOXA2
	136	10
	193	5
	121	5
Fig.4m
	Day0	Day2	Day 4	Day6	Day 8	Day 10	Day 12	Day14	Day 16
shcon	75	127.8	105.875	183.75	201.64	225	445.5	650	750
	108	169	160.2	185.9	320	360.855	445.5	600	650
	169	169	169	179.562	259.2	272	272	431.188	440
	160.2	171	320	361.25	387.2	397.375	415.438	486	506.25
	100	158.4	208.25	272	317.9	336	352	416	541.875
	81.25	87.5	169	272	169	288	302.58	364.5	405
	121	169	121	196	220.5	245	413.1	425.25	445.5
	60	121	128.562	128.562	136.125	162	180	238.05	313.6
shFOXA2_20	0	62.5	0	62.5	62.5	75	180	245	100
	75	147.875	126	48	87.5	106.25	220.5	304	272
	44	0	93.75	93.75	105.875	135	135	352	281.75
	142.578	179.562	179.562	137.312	179.562	179.562	179.562	307.062	256
	0	0	81	121	114.92	125	198	216	294
	50.625	50.625	137.312	122.4	126	135.5	141.75	156	257.25
	0	0	0	9	50.625	75	112.5	198	235
	0	0	0	0	0	0	117	144	171.5
Fig.4n
	Day0	Day2	Day 4	Day6	Day 8	Day 10	Day 12	Day14	Day 16	Day 18
DMSO	60.75	70.875	121	144	172.98	320	480.2	528.22	528.22	542.125
	98.3125	169	179.562	208.25	220.5	240.1	305.75	500	500	575
	116.188	113.438	135	144	272	325.125	304	320	352	384
	62.5	91.125	118.75	143.688	143.688	211.75	389	448	487.688	546.75
	80	106.312	120.96	137.5	137.5	125	225	255.875	325.5	376.56
	93.75	112.5	125	185.02	146.438	185.02	221	274	400	473
		93.75	106.25	158	228	268.5	245	352	415.438	433.5
		126	126	196	288	338	331	384	395	455.438
		68.75	113.438	162	182.59	196	249.5	308	395	466.812
ORY	121	56	65.8125	98.3125	100	93.75	87.5	127.5	259	217.1
	105.875	98.3125	83.1875	101.4	126	105.6	142.64	133.25	172.875	184.125
	60.75	43.32	70.875	106.25	81	100	143.125	179.5	174.625	166
		50.625	41.6025	48	60.75	93.75	96.6	90	160.625	168.125
	60	29.6875	51.2	61.25	67.375	47.25	94	196	210.938	225
				40	62.5	126	147.875	171.25	226	270
	75	40	44	60.75	60.75	96.5	160.64	84	158.375	175
	75	30.625	27.5625	22.5	24.75	51.6875	55.68	171	171	240.5
	87.5	48	87.5	100	101.4	136.75	154.25	147.875	220.5	364.5
	126	40	40	108	48	125	70	176	234	211.5

## Sheet: Fig.5
Fig.5h
	siNC			siFOXA2			siNC_chipigg			siFOXA2_chipigg
CEP55	0.176705	0.176306	0.119162	0.0659664	0.0457758	0.0282278	0.0002183	0.00296525	0.0002004	0.0029141	0.00015592	0.00015629
INCENP	0.151044	0.12185	0.120777	0.0513292	0.0344165	0.0334944	0.0266772	0.0179192	0.0208558	0.0217915	0.0240193	0.0389304
CDK1	0.0208378	0.0213492	0.0249266	0.00130399	0.0050741	0.00365624	0.00147214	0.00429496	0.00144992	5.2021e-05	0.00011495	5.2302e-05
NDC80	0.30654	0.204255	0.160041	0.0825845	0.0934582	0.0876586	0.00163727	3.1339e-05	3.1301e-05	0.00215691	0.00013202	0.00304875

## Sheet:  Fig.6 
Fig.6g
	siNC			siFOXA2			siJUN			siFOSL1
CEP55	1.01897	0.994713	0.986321	0.227594	0.188518	0.150917	0.367278	0.310889	0.322258	0.354859	0.321045	0.45754
INCENP	1.02315	1.00418	0.972668	0.175407	0.207154	0.210922	0.515848	0.55364	0.596676	0.626088	0.533266	0.529293
CDK1	0.969273	1.02099	1.00973	0.215041	0.172981	0.227145	0.33494	0.331935	0.350619	0.609648	0.64334	0.77007
CCEB1	0.993238	0.992653	1.01411	0.102402	0.143445	0.121657	0.62512	0.526634	0.526494	0.245449	0.250709	0.261081
PTHLH	0.956064	0.999914	1.04402	0.701295	0.441828	0.453687	0.120463	0.126117	0.125487	0.357667	0.340455	0.365938
NDC80	1.058	0.981356	0.960645	0.258582	0.288546	0.272617	0.366937	0.404749	0.363924	0.738284	0.767412	0.694524
ERCC6L	0.930633	0.915456	1.15391	0.150897	0.159931	0.179779	0.387839	0.304959	0.331485	0.534594	0.543332	0.612443
Fig.6i
	LNCaP					PC-3
0um	1.12917	0.989366	0.898541	1.01312	0.969804	1.00756	0.892621	1.05483	1.04499
1um	0.99286	0.982659	0.995375	0.933823	0.873669	0.663531	0.650826	0.557063	0.762514
25um	1.05371	1.08627	1.15767	1.08641	1.0528	0.672494	0.543077	0.499544	0.646886
50um	1.14531	1.01675	1.11233	1.1298	1.13154	0.655751	0.438579	0.430404	0.650531
75um	1.18185	1.09724	1.01431	1.09451	1.04959	0.116022	0.136508	0.128333	0.153448
100um	0.54034	0.447349	0.460763	0.428695	0.47292	0.0221801	0.0109029	0.024032	0.027055
Fig.6j
Days	0	2	4	7	9	11	14	16
VEH	179.562	204.312	320	480	289.25	411.562	597	783.188
	204.312	175	228	262.125	380.025	506.88	543.75	700
	87.5	93.75	136.125	153	321.25	355.25	576	560
	91.125	125	171	151.25	211.25	257.25	395.5	494.375
			96.5625	200.938	225	198	270.4	295.75
	60.75	179.562	310.625	352	488.125	596.062	744.562	1019.81
	140.4	204.75	351	274.75	244.688	351.875	487.375	582.794
	65.8125	156	181.25	198	270	326.938	446	512
	93.75	157	195.25	315.5	376.375	448.5	726.75	559.938
	106.25	162	211.25	286.875	350.75	469.74	563.075	609.188
	90.75	126	126	144.15	320	368	463.956	541.875
	68.75	87.5	87.5	159.5	202.5	227.25	393.75	448
T5224	100	105.875	144	213.875	263.123	294	306.25	432
	96.1875	96.1875	178.625	181.25	252.188	376.875	345.625	470.125
	83.1875	121	220.5	192	267.712	180	316.75	357.92
		96.1875	131.25	131.25	216	274.625	318.5	526.5
						166.375	289	155
				141.75	162	158.625	266.5	285.875
	65	98.3125	121.5	127.188	189.062	174	267.312	399.24
	81.25	98.3125	162	184.938	273.75	434.312	392.562	380.32
	55.6875	68.75	87.5	105.875	137.875	235.25	313.25	390.625
			117.74	158.438	121	196	281.25	384
	158.438	135	220.5	256	211.75	256	279.875	441.634
	158.438	135	153.76	218.5	256	364.5	343.188	405
Fig.6k
Days	0	2	4	7	9	11	14	16	18
VEH		269.5	377.6	336	445.5	494.1	816.75	816.75	1065.94
	158.438	183.75	273.78	245	405	532.475	560	661.5	859.625
	135	190.125	220.5	304.2	352	368	550	633.938	936
		281.25	384	397.375	469.625	675	750	907.5	1091.06
	90.75	147.875	121	192.2	281.25	352	323.438	337.5	384
	272	364.5	352	564.062	361.25	600	726	1140.75	1524.31
	181.675	220.5	320	397.375	384	541.5	587.25	744.188	826.875
	98.3125	126	147.875	183.75	196	245	281.25	281.25	550
T5224		128.562	76	100	106.25	13.5	13.5	96.5825	151.5
	113.438	113.438	135	144	144	196	308	500.637	598.5
	147.875	161.84	117	169	147.6	272	208.25	288	425.25
	140.4	87.5	128.562	87.5	65.8125	62.5	68.75	81.25	135
	105.875	62.5	33.6875	30.625	75	39.8125	60.75	87.5	144
	361.25	245	295.312	162	100	171.5	75	147.875	169
	81.25	40	40	13.5	9.375	13.5	18	33.6875	65.8125
		60	60.75	60.75	40	40	105.875	105.875	173.4

## Sheet: Fig.7
Fig.7g
	siNC			siFOXA2			siJUN			siFOSL1
CEP55	1.01897	0.994713	0.986321	0.227594	0.188518	0.150917	0.367278	0.310889	0.322258	0.354859	0.321045	0.45754
INCENP	1.02315	1.00418	0.972668	0.175407	0.207154	0.210922	0.515848	0.55364	0.596676	0.626088	0.533266	0.529293
CDK1	0.969273	1.02099	1.00973	0.215041	0.172981	0.227145	0.33494	0.331935	0.350619	0.609648	0.64334	0.77007
CCEB1	0.993238	0.992653	1.01411	0.102402	0.143445	0.121657	0.62512	0.526634	0.526494	0.245449	0.250709	0.261081
PTHLH	0.956064	0.999914	1.04402	0.701295	0.441828	0.453687	0.120463	0.126117	0.125487	0.357667	0.340455	0.365938
NDC80	1.058	0.981356	0.960645	0.258582	0.288546	0.272617	0.366937	0.404749	0.363924	0.738284	0.767412	0.694524
ERCC6L	0.930633	0.915456	1.15391	0.150897	0.159931	0.179779	0.387839	0.304959	0.331485	0.534594	0.543332	0.612443

## Sheet: Fig.8
Fig.8c
	LN_CTL			LN_FOXA2OE
CEP55	0.88023	1.14702	0.972747	1.55524	1.92463	1.6553
NDC80	1.05939	0.943175	0.997434	1.43904	1.67187	1.45215
CDK1	0.933655	1.03633	1.03001	1.40877	1.54017	1.47572
INCENP	0.939509	1.01543	1.04506	1.29825	1.32239	1.22089
Fig.8d
	LN_CTL	LN_FOXA2OE
	0.955467	1.48914
	1.05805	1.61994
	0.986486	1.55479
Fig.8e
	LN_CTL	LN_FOXA2OE
	15	83
	19	84
	26	85

## Sheet: Fig.9
Fig.9c
	siNC-CTL			siJUN-CTL			siNC-FOXA2OE			siJUN-FOXA2OE
CEP55	1.00987	1.08225	0.907882	0.744128	0.807448	0.852708	1.485	1.70908	1.67572	1.12553	1.1596	1.13045
NDC80	0.923491	1.01127	1.06523	1.04364	0.939601	0.89341	1.451	1.44177	1.54698	1.00639	1.02413	1.10624
CDK1	1.01223	0.993456	0.994311	0.77662	0.747174	0.822996	1.46992	1.51185	1.49176	0.863421	1.09975	1.20059
JUN	0.98924	1.02375	0.987005	0.516211	0.455766	0.459551	1.19019	1.28794	1.16215	0.647946	0.727948	0.643838

## Sheet: Fig.S3
Fig.S3g
	siNC			siLSD1
LSD1	1.14594	0.784674	1.06939	0.165715	0.146298	0.135506
INSM1	1.0261	0.976983	0.996914	0.764607	0.813745	0.863271
ASCL1	1.03271	0.964805	1.00248	0.885486	0.855929	0.769163
CHGA	1.16863	0.990414	0.840952	0.761547	0.668487	0.682987

## Sheet: Fig.S4
Fig.S4d
	Control			FOXA2_OE
Veh	109	100	95	272	312	267
ORY-1001	38	35	39	103	119	109
Fig.S4f
ORY-1001	0um	1um	10um	25um	50um
	0.924155	0.829464	0.724891	0.816134	0.732475
	0.990807	0.771547	0.823259	0.785796	0.801655
	1.08504	0.793151	0.860032	0.741439	0.664215
Fig.S4g
	siNC	siFOXA2	siLSD1
	1.03129	0.829532	0.731854
	0.990943	0.805393	0.748141
	0.977772	0.756533	0.729278

[truncated: 5 more sheets: Fig.S6, Fig.S7, Fig.S8, Fig.S11, Fig.S13]
